# Supplementary material for: Single-cell transcriptomic profiling reveals the heterogeneity of epithelial cells in lung adenocarcinoma lymph node metastasis and develops a prognostic signature
Source: Front Immunol. 2025 Jul 25;16:1637625. doi: 10.3389/fimmu.2025.1637625 (PMC12331613; doi:10.3389/fimmu.2025.1637625)
Supplement: Supplementary file 1 [file Table1.xlsx]

## Sheet: Sheet1
Supplementary Table1
siRNA sequence (5' to 3')	Sequence(5'to3'):UUC ACC UCg AAC gUC UCC C/dT/ /dT/
Primer sequence	H-SELENBP1-S：TATTGCCAGGTCATTGAGCCC
	H-SELENBP1-A：CCTTTGCCATTGCCCTTGAC
